# Supplementary material for: Minor covid-19 association with crime in Sweden
Source: Crime Sci. 2020 Oct 11;9(1):19. doi: 10.1186/s40163-020-00128-3 (PMC7548025; doi:10.1186/s40163-020-00128-3)
Supplement: Supplementary file 1 — Additional file 1. Results_week21. [file 40163_2020_128_MOESM1_ESM.xlsx]

## Sheet: Total
4	1	2	3	4	5	6	7	8	9	10	11	12	13	14	15	16	17	18	19	20	21	22	23	24	25
2016	31625	36723	36451	38632	37956	36396	37978	36111	34891	35030	34065	32038	34181	35323	35631	35689	36040	35170	37016	37272	38487	40164	37778	39992	35591
2017	30828	34092	34577	35036	35322	33544	35161	35842	35989	34916	36570	35699	37403	36807	33467	34684	37857	37852	38098	38090	37274	41467	38683	39837	35813
2018	37963	35223	35748	36108	36164	35801	34670	34450	35263	35034	34249	34737	32014	33887	38272	39702	41524	38926	37912	41224	45477	43957	39674	40946	35145
2019	37068	36290	36529	36989	36122	36624	35933	34336	36733	35706	37466	37092	39469	40068	39355	34545	37023	38531	39088	38435	41862	39113	39111	41894	38293
2020	22225	34819	38552	38711	37388	37236	36413	36586	35483	35422	34390	32166	32484	33696	31662	33067	35581	35632	37482	36893	34843
	2020
Vecka	1	2	3	4	5	6	7	8	9	10	11	12	13	14	15	16	17	18	19	20	21	22	23	24	25
2020	22225	34819	38552	38711	37388	37236	36413	36586	35483	35422	34390	32166	32484	33696	31662	33067	35581	35632	37482	36893	34843
Projection	34346.5	35756.5	36099.5	36548.5	36143	36098.5	35547	35146	35626	35032	35409.5	35218	35792	36065	36951.5	35186.5	37440	38191.5	38005	38262.5	40174.5	40815.5	38897	40469	35702
Konfidensintervall	303.938	310.114	311.598	313.53	311.786	311.594	309.204	307.455	309.548	306.956	308.606	307.77	310.268	311.449	315.253	307.632	317.33	320.499	319.716	320.797	328.715	331.327	323.446	329.917	309.878
Max	34650.4	36066.6	36411.1	36862	36454.8	36410.1	35856.2	35453.5	35935.5	35339	35718.1	35525.8	36102.3	36376.4	37266.8	35494.1	37757.3	38512	38324.7	38583.3	40503.2	41146.8	39220.4	40798.9	36011.9
Min	34042.6	35446.4	35787.9	36235	35831.2	35786.9	35237.8	34838.5	35316.5	34725	35100.9	34910.2	35481.7	35753.6	36636.2	34878.9	37122.7	37871	37685.3	37941.7	39845.8	40484.2	38573.6	40139.1	35392.1

## Sheet: Res Burglary
4	1	2	3	4	5	6	7	8	9	10	11	12	13	14	15	16	17	18	19	20	21	22	23	24	25
2016	327	339	328	380	347	374	373	333	284	303	335	338	324	254	217	215	203	234	224	171	266	289	259	240	284
2017	315	344	332	318	362	328	389	379	409	372	308	312	224	225	250	255	259	270	223	231	260	279	266	281	297
2018	395	346	335	356	308	294	297	251	217	207	242	229	203	196	182	197	230	175	177	227	245	209	165	211	273
2019	275	244	217	236	224	189	215	255	188	207	183	191	186	158	168	178	229	138	143	134	134	148	148	179	246
2020	195	247	240	244	251	276	321	333	232	250	200	185	136	126	127	142	143	129	159	128	130
Fullbordat villa + lägenhet
	2020
Vecka	1	2	3	4	5	6	7	8	9	10	11	12	13	14	15	16	17	18	19	20	21	22	23	24	25
2020	195	247	240	244	251	276	321	333	232	250	200	185	136	126	127	142	143	129	159	128
Projection	321	341.5	330	337	327.5	311	335	294	250.5	255	275	270.5	213.5	210.5	199.5	206	229.5	204.5	200	199	252.5	244	212	225.5	278.5
Konfidensintervall	29.383	30.3067	29.7921	30.1064	29.679	28.9217	30.0169	28.1201	25.9566	26.1887	27.1963	26.9729	23.9631	23.7941	23.1641	23.5384	24.8448	23.4526	23.1931	23.135	26.06	25.6176	23.8788	24.6273	27.3688
Max	350.383	371.807	359.792	367.106	357.179	339.922	365.017	322.12	276.457	281.189	302.196	297.473	237.463	234.294	222.664	229.538	254.345	227.953	223.193	222.135	278.56	269.618	235.879	250.127	305.869
Min	291.617	311.193	300.208	306.894	297.821	282.078	304.983	265.88	224.543	228.811	247.804	243.527	189.537	186.706	176.336	182.462	204.655	181.047	176.807	175.865	226.44	218.382	188.121	200.873	251.131

## Sheet: Robbery
4	1	2	3	4	5	6	7	8	9	10	11	12	13	14	15	16	17	18	19	20	21	22	23	24	25
2016	100	86	86	123	125	107	101	136	105	105	94	101	95	116	100	105	115	126	89	88	110	103	89	110	76
2017	79	91	124	119	105	84	109	109	102	106	120	132	122	120	112	101	93	133	92	106	112	99	115	115	111
2018	156	118	123	105	123	108	87	115	113	107	147	117	122	140	116	117	144	140	129	137	121	123	134	103	118
2019	150	118	132	126	144	98	132	124	135	135	170	159	142	144	141	131	123	168	132	150	163	148	156	137	108
2020	105	143	202	187	170	121	139	129	132	119	118	107	141	127	142	132	120	122	127	109	114
Brottskodsgrupp personrån
	2020
Vecka	1	2	3	4	5	6	7	8	9	10	11	12	13	14	15	16	17	18	19	20	21	22	23	24	25
2020	105	143	202	187	170	121	139	129	132	119	118	107	141	127	142	132	120	122	127	109
Projection	125	104.5	123.5	121	124	102.5	105	119.5	109	106.5	133.5	124.5	122	130	114	111	119	136.5	110.5	121.5	116.5	113	124.5	112.5	109.5
Konfidensintervall	18.3358	16.7649	18.2254	18.04	18.2623	16.6037	16.805	17.9278	17.1221	16.9246	18.9489	18.299	18.1144	18.6989	17.5104	17.2785	17.8903	19.1606	17.2395	18.0772	17.7014	17.4334	18.299	17.3948	17.1613
Max	143.336	121.265	141.725	139.04	142.262	119.104	121.805	137.428	126.122	123.425	152.449	142.799	140.114	148.699	131.51	128.278	136.89	155.661	127.74	139.577	134.201	130.433	142.799	129.895	126.661
Min	106.664	87.7351	105.275	102.96	105.738	85.8963	88.195	101.572	91.8779	89.5754	114.551	106.201	103.886	111.301	96.4896	93.7215	101.11	117.339	93.2605	103.423	98.7986	95.5666	106.201	95.1052	92.3387

## Sheet: Outdoors vio
4	1	2	3	4	5	6	7	8	9	10	11	12	13	14	15	16	17	18	19	20	21	22	23	24	25
2016	432	409	432	572	571	524	507	570	604	538	576	619	601	582	698	687	781	855	712	762	815	885	879	787	823
2017	359	409	453	489	597	512	497	522	590	505	616	644	632	696	515	585	596	783	615	762	836	691	840	809	803
2018	605	395	448	459	470	416	486	409	389	436	477	502	543	506	524	690	615	713	808	801	862	858	847	798	652
2019	589	394	436	437	429	450	479	421	536	469	453	571	634	671	602	630	593	679	544	703	730	686	820	782	786
2020	478	415	531	570	518	495	524	474	466	466	486	408	506	487	592	496	680	556	648	596	623
Uttag gäller Status Misshandel utomhus
	2020
Vecka	1	2	3	4	5	6	7	8	9	10	11	12	13	14	15	16	17	18	19	20	21	22	23	24	25
2020	478	415	531	570	518	495	524	474	466	466	486	408	506	487	592	496	680	556	648	596
Projection	510.5	402	442	474	520.5	481	491.5	471.5	563	487	526.5	595	616.5	626.5	563	658.5	605.5	748	663.5	762	825.5	774.5	843.5	792.5	794.5
Konfidensintervall	37.0546	32.8819	34.479	35.7053	37.4157	35.968	36.3585	35.611	38.9133	36.1916	37.6308	40.0039	40.7202	41.0492	38.9133	42.0845	40.3553	44.8533	42.2439	45.2711	47.1197	45.6409	47.6306	46.1683	46.2265
Max	547.555	434.882	476.479	509.705	557.916	516.968	527.858	507.111	601.913	523.192	564.131	635.004	657.22	667.549	601.913	700.584	645.855	792.853	705.744	807.271	872.62	820.141	891.131	838.668	840.726
Min	473.445	369.118	407.521	438.295	483.084	445.032	455.142	435.889	524.087	450.808	488.869	554.996	575.78	585.451	524.087	616.416	565.145	703.147	621.256	716.729	778.38	728.859	795.869	746.332	748.274

## Sheet: Narc
4	1	2	3	4	5	6	7	8	9	10	11	12	13	14	15	16	17	18	19	20	21	22	23	24	25
2016	1673	1843	1572	1746	1911	1790	1810	2048	1975	1894	2173	1812	2083	1813	1854	1774	1817	1855	1761	1873	1957	1828	1796	1736	1380
2017	2139	1922	1912	2044	2188	1966	2053	1923	2314	2121	2090	2201	2253	1793	1832	1882	2043	1757	2064	2163	1787	1928	2023	1884	1672
2018	2967	2060	2105	2152	2010	1970	2023	2104	2310	1988	1962	2066	1996	2067	2167	2151	1941	2123	2008	1831	1750	2138	2076	2516	1683
2019	2415	2332	2194	2174	2296	1994	2237	2048	2448	2313	2312	2255	2523	2206	2360	1953	2151	2090	1968	2001	2288	2121	2244	2198	1805
2020	1607	2585	2499	2551	2574	2474	2392	2529	2612	2528	2329	2413	2527	2544	2435	2214	2623	2822	2634	2580	2605
Brottskodsgrupp Narkotika
	2020
Vecka	1	2	3	4	5	6	7	8	9	10	11	12	13	14	15	16	17	18	19	20	21	22	23	24	25
Utfall 2020	1607	2585	2499	2551	2574	2474	2392	2529	2612	2528	2329	2413	2527	2544	2435	2214	2623	2822	2634	2580
Prognos	2277	1991	2008.5	2098	2099	1968	2038	2048	2312	2054.5	2131.5	2133.5	2168	1940	2010.5	1917.5	1992	1972.5	1988	1937	1872	2024.5	2049.5	2041	1677.5
Konfidensintervall	78.2574	73.1778	73.4987	75.1184	75.1363	72.7539	74.0365	74.2179	78.8565	74.3356	75.7158	75.7513	76.3613	72.2345	73.5353	71.8144	73.1962	72.8371	73.1227	72.1786	70.9572	73.7909	74.2451	74.091	67.17
Max	2355.26	2064.18	2082	2173.12	2174.14	2040.75	2112.04	2122.22	2390.86	2128.84	2207.22	2209.25	2244.36	2012.23	2084.04	1989.31	2065.2	2045.34	2061.12	2009.18	1942.96	2098.29	2123.75	2115.09	1744.67
Min	2198.74	1917.82	1935	2022.88	2023.86	1895.25	1963.96	1973.78	2233.14	1980.16	2055.78	2057.75	2091.64	1867.77	1936.96	1845.69	1918.8	1899.66	1914.88	1864.82	1801.04	1950.71	1975.25	1966.91	1610.33
