# Supplementary material for: Minor covid-19 association with crime in Sweden
Source: Crime Sci. 2020 Oct 11;9(1):19. doi: 10.1186/s40163-020-00128-3 (PMC7548025; doi:10.1186/s40163-020-00128-3)
Supplement: Supplementary file 2 — Additional file 2. Results_week21_othercrimes. [file 40163_2020_128_MOESM2_ESM.xlsx]

## Sheet: Relationship crime
4	1	2	3	4	5	6	7	8	9	10	11	12	13	14	15	16	17	18	19	20	21	22	23	24	25
2016	626	618	656	729	721	673	655	719	622	685	648	656	613	698	694	755	734	622	693	703	718	688	690	674	690
2017	580	670	734	644	753	662	641	677	694	667	718	654	705	737	614	641	720	661	678	654	615	747	671	693	622
2018	799	701	754	772	784	1093	772	758	743	721	733	782	756	727	737	826	764	754	1071	1057	1042	1178	1003	1053	1004
2019	453	453	469	429	455	456	451	365	424	416	389	440	548	524	430	381	377	414	490	470	482	363	413	385	412
2020	250	357	426	483	470	452	624	611	590	525	525	482	571	579	507	523	649	524	624	564	526
		Brottskodsgrupp brott i nära relation
	2020
Vecka	1	2	3	4	5	6	7	8	9	10	11	12	13	14	15	16	17	18	19	20	21	22	23	24	25
2020	250	357	426	483	470	452	624	611	590	525	525	482	571	579	507	523	649	524	624
Projection	453	453	469	429	455	456	451	365	424	416	389	440	548	524	430	381	377	414	490	470	482	363	413	385	412
Konfidensintervall	34.9054	34.9054	35.5165	33.9682	34.9824	35.0208	34.8283	31.3322	33.7697	33.4496	32.3459	34.4009	38.3914	37.5413	34.0078	32.0115	31.843	33.3691	36.3029	35.5544	36.0054	31.2462	33.3287	32.1791	33.2884
Max	487.905	487.905	504.517	462.968	489.982	491.021	485.828	396.332	457.77	449.45	421.346	474.401	586.391	561.541	464.008	413.012	408.843	447.369	526.303	505.554	518.005	394.246	446.329	417.179	445.288
Min	418.095	418.095	433.483	395.032	420.018	420.979	416.172	333.668	390.23	382.55	356.654	405.599	509.609	486.459	395.992	348.988	345.157	380.631	453.697	434.446	445.995	331.754	379.671	352.821	378.712

## Sheet: Indoor violence
4	1	2	3	4	5	6	7	8	9	10	11	12	13	14	15	16	17	18	19	20	21	22	23	24	25
2016	919	948	991	1177	1185	1114	1101	1068	1006	1106	1011	992	978	1041	1008	1101	1092	981	925	997	1042	950	952	923	871
2017	758	925	1016	1048	1052	1001	936	1046	1074	1042	1051	999	1040	1087	876	891	1006	982	876	931	901	923	880	873	782
2018	1032	798	991	1019	1075	1094	1001	952	978	992	1057	1079	1049	836	916	1005	1005	890	931	986	897	990	887	938	847
2019	1037	895	999	1046	1069	1106	1051	873	970	953	1041	1071	1200	1121	993	968	903	985	1017	1008	1087	962	921	944	851
2020	725	852	978	1097	1097	1010	1101	1010	1008	922	908	863	975	982	805	825	992	887	925	906	882
Brottskodsgrupp misshandel inomhus
Vecka	1	2	3	4	5	6	7	8	9	10	11	12	13	14	15	16	17	18	19	20	21	22	23	24	25
2020	725	852	978	1097	1097	1010	1101	1010	1008	922	908	863	975	982	805	825	992	887	925	906	882
Projection	975.5	910	995	1047	1072	1100	1026	999	992	1017	1046	1035	1044.5	1064	954.5	986.5	1005.5	981.5	928	991.5	971.5	956	904	930.5	849
Konfidensintervall	51.2221	49.4726	51.7315	53.0661	53.6959	54.3926	52.5312	51.8354	51.6535	52.3003	53.0408	52.7611	53.0027	53.4952	50.6678	51.5101	52.0038	51.3794	49.9595	51.6405	51.117	50.7076	49.3092	50.0267	47.7857
Max	1026.72	959.473	1046.73	1100.07	1125.7	1154.39	1078.53	1050.84	1043.65	1069.3	1099.04	1087.76	1097.5	1117.5	1005.17	1038.01	1057.5	1032.88	977.959	1043.14	1022.62	1006.71	953.309	980.527	896.786
Min	924.278	860.527	943.268	993.934	1018.3	1045.61	973.469	947.165	940.347	964.7	992.959	982.239	991.497	1010.5	903.832	934.99	953.496	930.121	878.041	939.86	920.383	905.292	854.691	880.473	801.214

## Sheet: Commercial burg
4	1	2	3	4	5	6	7	8	9	10	11	12	13	14	15	16	17	18	19	20	21	22	23	24	25
2016	636	613	544	618	637	705	661	659	691	653	665	685	692	679	681	692	640	610	622	631	665	630	675	686	548
2017	546	622	602	578	627	606	702	617	614	617	782	660	672	712	684	652	697	622	624	657	579	636	689	671	646
2018	581	528	550	595	564	526	535	505	428	553	502	500	475	554	597	625	600	589	575	616	570	561	594	584	567
2019	596	517	472	562	505	521	638	543	571	604	560	581	589	544	610	522	573	530	578	566	558	565	612	593	572
2020	342	594	503	587	532	624	697	614	573	609	575	576	573	552	510	585	496	460	563	594	571
0811-0823, 0829
	2020
Vecka	1	2	3	4	5	6	7	8	9	10	11	12	13	14	15	16	17	18	19	20	21	22	23	24	25
2020	342	594	503	587	532	624	697	614	573	609	575	576	573	552	510	585	496	460	563	594	571
Projection	588.5	570.5	547	586.5	595.5	566	649.5	580	592.5	610.5	612.5	620.5	630.5	616.5	645.5	638.5	620	599.5	600	623.5	574.5	597.5	643.5	632	569.5
Konfidensintervall	39.7848	39.1716	38.3564	39.7171	40.0207	39.0168	41.7959	39.4964	39.9198	40.5216	40.5879	40.8521	41.18	40.7202	41.667	41.4404	40.8357	40.1549	40.1716	40.9508	39.3087	40.0879	41.6024	41.229	39.1373
Max	628.285	609.672	585.356	626.217	635.521	605.017	691.296	619.496	632.42	651.022	653.088	661.352	671.68	657.22	687.167	679.94	660.836	639.655	640.172	664.451	613.809	637.588	685.102	673.229	608.637
Min	548.715	531.328	508.644	546.783	555.479	526.983	607.704	540.504	552.58	569.978	571.912	579.648	589.32	575.78	603.833	597.06	579.164	559.345	559.828	582.549	535.191	557.412	601.898	590.771	530.363

## Sheet: Vandalism
4	1	2	3	4	5	6	7	8	9	10	11	12	13	14	15	16	17	18	19	20	21	22	23	24	25
2016	2896	5580	6358	5004	5760	5578	6529	4826	3666	4456	3056	2945	3357	3461	3437	3147	3069	3135	3426	3192	3465	3366	2750	4186	3783	6529
2017	2987	3450	3390	3002	2948	2905	3421	4501	3761	3194	3793	3494	3686	4311	4220	3542	3757	3636	2727	2992	3248	3009	3745	3178	2903	4501
2018	5022	3408	3164	2868	2825	3169	3158	2940	3693	3536	3212	2850	2431	3042	4501	5533	6652	5867	4477	4646	8675	5946	3340	3134	3153	8675
2019	3441	3187	2963	3476	2073	3650	3440	3044	3299	3749	4618	4653	4815	5268	6124	5123	3965	5601	4913	3574	5388	4687	3537	4036	4327	6124
2020	1912	2935	3722	3694	3783	4335	3977	4149	3356	4135	3722	4183	4304	5267	5208	5072	4874	6665	5538	5774	5587
Uttag Skadegörelse mm status (MBK5)
	2020
Vecka	1	2	3	4	5	6	7	8	9	10	11	12	13	14	15	16	17	18	19	20	21	22	23	24	25
Utfall 2020	1912	2935	3722	3694	3783	4335	3977	4149	3356	4135	3722	4183	4304	5267	5208	5072	4874	6665	5538	5774	5587
Prognos	3214	3429	3277	3239	2886.5	3409.5	3430.5	3772.5	3679.5	3642.5	3502.5	3219.5	3521.5	3886	4360.5	4332.5	3861	4618.5	3951.5	3383	4426.5	4026.5	3438.5	3607	3468
Konfidensintervall	92.9751	96.0346	93.8819	93.336	88.1109	95.7611	96.0556	100.73	99.4806	98.9791	97.0584	93.0546	97.3213	102.234	108.296	107.948	101.905	111.454	103.092	95.3882	109.112	104.066	96.1675	98.4956	96.5792
Max	3306.98	3525.03	3370.88	3332.34	2974.61	3505.26	3526.56	3873.23	3778.98	3741.48	3599.56	3312.55	3618.82	3988.23	4468.8	4440.45	3962.9	4729.95	4054.59	3478.39	4535.61	4130.57	3534.67	3705.5	3564.58
Min	3121.02	3332.97	3183.12	3145.66	2798.39	3313.74	3334.44	3671.77	3580.02	3543.52	3405.44	3126.45	3424.18	3783.77	4252.2	4224.55	3759.1	4507.05	3848.41	3287.61	4317.39	3922.43	3342.33	3508.5	3371.42

## Sheet: Pickpocketing
4	1	2	3	4	5	6	7	8	9	10	11	12	13	14	15	16	17	18	19	20	21	22	23	24	25
2016	718	720	779	857	912	790	876	916	896	812	774	789	851	940	918	928	903	943	891	967	1221	1264	1258	1092	923
2017	697	685	746	846	928	858	869	933	1025	999	923	928	870	770	642	680	742	997	970	1075	1042	1190	1039	940	767
2018	769	549	606	652	655	686	608	647	638	697	627	708	686	807	746	739	830	741	704	798	795	862	895	883	801
2019	645	459	580	603	610	618	547	558	663	632	673	568	595	679	554	581	659	661	616	591	750	765	910	934	742
2020	434	468	551	565	623	589	630	573	630	628	455	331	268	209	183	221	213	236	265	222	249	0	0	0	0
98179818
	2020
Vecka	1	2	3	4	5	6	7	8	9	10	11	12	13	14	15	16	17	18	19	20	21	22	23	24	25
2020	434	468	551	565	623	589	630	573	630	628	455	331	268	209	183	221	213	236	265	222	249
Projection	707.5	617	676	749	783.5	738	738.5	781.5	779.5	754.5	723.5	748.5	768.5	788.5	694	709.5	786	842	797.5	882.5	918.5	1026	974.5	937	784
Konfidensintervall	43.6222	40.7368	42.64	44.8833	45.9054	44.5525	44.5676	45.8467	45.788	45.0478	44.1126	44.8683	45.4638	46.0516	43.204	43.6838	45.9785	47.5883	46.3137	48.7193	49.7031	52.5312	51.1959	50.2011	45.92
Max	751.122	657.737	718.64	793.883	829.405	782.552	783.068	827.347	825.288	799.548	767.613	793.368	813.964	834.552	737.204	753.184	831.979	889.588	843.814	931.219	968.203	1078.53	1025.7	987.201	829.92
Min	663.878	576.263	633.36	704.117	737.595	693.448	693.932	735.653	733.712	709.452	679.387	703.632	723.036	742.448	650.796	665.816	740.021	794.412	751.186	833.781	868.797	973.469	923.304	886.799	738.08
